# Supplementary material for: IL-6 Baseline Values and Dynamic Changes in Predicting Sepsis Mortality: A Systematic Review and Meta-Analysis
Source: Biomolecules. 2025 Mar 13;15(3):407. doi: 10.3390/biom15030407 (PMC11940105; doi:10.3390/biom15030407)
Supplement: Supplementary file 1 [file biomolecules-15-00407-s001.zip]

Archive with 1 entries (1 files):
- biomolecules-3457054-supplementary.pdf
